# Supplementary material for: Lignin–Cobalt Nano-Enabled Poly(pseudo)rotaxane Supramolecular Hydrogel for Treating Chronic Wounds
Source: Pharmaceutics. 2023 Jun 13;15(6):1717. doi: 10.3390/pharmaceutics15061717 (PMC10301185; doi:10.3390/pharmaceutics15061717)
Supplement: Supplementary file 1 [file pharmaceutics-15-01717-s001.zip]

Archive with 1 entries (1 files):
- pharmaceutics-2349754-supplementary.pdf
